# Supplementary material for: New Insights into Plant TPK Ion Channel Evolution
Source: Plants (Basel). 2021 Oct 28;10(11):2328. doi: 10.3390/plants10112328 (PMC8619664; doi:10.3390/plants10112328)
Supplement: Supplementary file 1 [file plants-10-02328-s001.zip]

Archive with 3 entries (2 files):
- plants-1414539-supplementary/
- plants-1414539-supplementary/plants-1414539-Supplementary Table S1-S3.xlsx
- plants-1414539-supplementary/plants-1414539-supplementary-Figures S1-S12.pdf
