# Supplementary material for: New Insights into Plant TPK Ion Channel Evolution
Source: Plants (Basel). 2021 Oct 28;10(11):2328. doi: 10.3390/plants10112328 (PMC8619664; doi:10.3390/plants10112328)
Supplement: Supplementary file 1 [file plants-10-02328-s001.zip › plants-1414539-supplementary/plants-1414539-Supplementary Table S1-S3.xlsx]

## Sheet: Supplementary Table S1
Supplementary Table 1. Sequences similarities between Arabidopsis TPKs and KCO3 (in % of similarity).
	Q9XFR0_KCO3	Q8LBL1_TPK1	Q9FL25_TPK2	Q9SVV6_TPK3	Q9FWX6_TPK4	Q9S6Z8_TPK5
Q9XFR0_KCO3	1
Q8LBL1_TPK1	0.2865	1
Q9FL25_TPK2	0.2892	0.3884	1
Q9SVV6_TPK3	0.303	0.3691	0.7768	1
Q9FWX6_TPK4	0.292	0.3195	0.3112	0.2947	1
Q9S6Z8_TPK5	0.2975	0.3691	0.4545	0.4187	0.3085	1

## Sheet: Supplementary Table S2
Supplementary Table 2. Sequences similarities between Arabidopsis TPKs and KCO3 N and C-terminal ion channel domains were taken separately (in % of similarity).
	Q9XFR0_KCO3	Q8LBL1_TPK1-N	Q8LBL1_TPK1-C	Q9FL25_TPK2-N	Q9FL25_TPK2-C	Q9SVV6_TPK3-N	Q9SVV6_TPK3-C	Q9FWX6_TPK4-N	Q9FWX6_TPK4-C	Q9S6Z8_TPK5-N	Q9S6Z8_TPK5-C
Q9XFR0_KCO3	1
Q8LBL1_TPK1-N	0.147	1
Q8LBL1_TPK1-C	0.1917	0.1387	1
Q9FL25_TPK2-N	0.1381	0.2018	0.1266	1
Q9FL25_TPK2-C	0.1586	0.1461	0.1394	0.1339	1
Q9SVV6_TPK3-N	0.1666	0.1388	0.129	0.1273	0.1558	1
Q9SVV6_TPK3-C	0.1517	0.1428	0.1326	0.1274	0.2431	0.159	1
Q9FWX6_TPK4-N	0.13	0.2201	0.125	0.1993	0.1324	0.1163	0.1291	1
Q9FWX6_TPK4-C	0.1289	0.1094	0.1076	0.0955	0.1124	0.0948	0.1162	0.0932	1
Q9S6Z8_TPK5-N	0.1315	0.1956	0.1233	0.2312	0.1503	0.1335	0.1405	0.2088	0.0919	1
Q9S6Z8_TPK5-C	0.1369	0.1354	0.1317	0.1428	0.1292	0.1225	0.1258	0.1381	0.1076	0.1428	1

## Sheet: Supplementary Table S3
Supplementary Table 3. List of TPK and KCO3-like channels used in this study
	Archaea	Asgard group	Candidatus Lokiarchaeota						volt		no_volt
			Candidatus Heimdallarchaeota
					A0A1Q9NZ19				+
					A0A2U3CBL9				+
		Euryarchaeota	Methanopyri	Methanopyrus kandleri	Q8TXQ4				+
			Methanobacteria	Methanothermobacter thermautotrophicus
				Methanobacterium formicicum	A0A089ZH86				+
				Methanoperedens nitroreducens	A0A062V1H8				+
				Methanobrevibacter millerae	A0A0U3E771				+
				Methanobrevibacter sp. A27	A0A1D2WJV7				+
				Methanobacterium ruminantium	D3E0E6				+
				Halopelagius longus	A0A1H1DI30				+
				Methanosarcina sp. MTP4	A0A0E3L6I0				+
				Methanosarcina sp. MTP4	A0A0E3NWD1				+
				candidate division MSBL1 archaeon SCGC-AAA382A20	A0A133VJR6						+
				Methanobrevibacter oralis	A0A165ZS26				+
				Methanobrevibacter cuticularis	A0A166CSI4				+
		Thaumarchaeota	Candidatus Nitrosocosmicus oleophilus		A0A654M346						+
		Candidatus Altiarchaeota			A0A1D2QZN5				+
	Bacteria
		Alphaproteobacteria	Wenxinia marina DSM 24838		A0A0D0NIT6						+
			Bradyrhizobium elkanii		A0A0D1NEU0				+
		Betaproteobacteria	Azoarcus sp. CIB		A0A0K1J7W5				+
		Gammaproteobacteria	Escherichia coli
			Vibrio nigripulchritudo		U4KGM9				+
		Deltaproteobacteria	Bilophila wadsworthia		E5YBI1				+
		Chloroflexi	Kouleothrix aurantiaca		A0A0P9D655						+
			Chloroflexus aggregans		B8GCA7				+
		Cyanobacteria	Anabaena sp. WA102		A0A0K2LYX4				+
			Nostoc piscinale
			Anabaena sp. AL09		A0A1B7US79				+
		Chlorobi	Prosthecochloris sp. CIB 2401		A0A1B1PZ74				+
			Prosthecochloris marina
			Pricia antarctica		A0A1G7H7A7				+
		Planctomycetes	Sedimentisphaera salicampi		A0A1W6LMM0						+
		Firmicutes	Asaccharospora irregularis DSM 2635		A0A1M5Q2T5				+
	Sar	Alveolata	Vitrella brassicaformis		A0A0G4FSQ3				N		C
			Paramecium tetraurelia		A0BDQ6				+
					A0BD54				+
			Babesia bigemina		A0A061D456				+
			Babesia sp. Xinjiang		A0A1X1BMT2				+
			Plasmodium fragile		A0A0D9QHS6				+
			Plasmodium vivax		A0A0J9UVZ5				+
			Tetrahymena thermophila		I7M086						+
			Pseudocohnilembus persalinus		A0A0V0Q8E8				+
					A0A0V0QAF2				+
			Ichthyophthirius multifiliis		G0QJ44				+
					G0QJY6				+
	Fungi	Ascomycota	Saccharomyces cerevisiae		P40310				N		C
		Basidiomycota	Ustilago trichophora		A0A5C3EA27				N		C
	Metazoa	Homo sapiens			O00180						++
		Mus musculus			O08581						++
		Elaeophora elaphi			A0A0R3S014				+
		Onchocerca ochengi	Nematoda		A0A182ED30						+
					A0A0V0URT4						++
					A0A0V0XBG5						++
					A0A0V1A4V3						++
					A0A0V0TY97				N		C
	Rhodophyta	Cyanidioschyzon merolae			M1VHG9				N		C
					M1V5T2				+
		Gracilariopsis chorda			A0A2V3ITP7				N		C
					A0A2V3IU85				+
		Porphyridium purpureum
					A0A5J4YVB5				++
					A0A5J4Z1Q3				+
					A0A5J4YSF2				+
					A0A5J4Z352				+
					A0A5J4Z2H2				++
		Porphyra umbilicalis
					A0A1X6NTS6				N		C
					A0A1X6NN78				+
					A0A1X6NNI1				+
		Compsopogon caeruleus			A0A6T6AK36				+
					A0A6T6D6T2				++
		Timspurckia oligopyrenoides			A0A6T6N2A8				C		N
		Rhodosorus marinus			A0A6T6N371				++
		Chondrus crispus			R7QMR7				N		C
	Chlorophyta	Coccomyxa subellipsoidea			I0YXP6						+
					I0YKA3				+
		Micromonas commoda			C1ED92						++
		Ostreococcus tauri			A0A096P944						+
					A0A090M2U6				++
					Q00VL8				++
					A0A1Y5I6I6						+
					A0A1Y5ID09				++
					A0A1Y5IME8				++
		Bathycoccus prasinos			K8EFN3				++
					K8FIG6						+
		Volvox carteri f. nagariensis			D8UA07				+
		Chlorella variabilis			E1ZDJ8				+
		Auxenochlorella protothecoides
					A0A1D2AGW7				+
		Tetraselmis sp. GSL018			A0A061SAL1				+
					A0A061QS11				C		N
					A0A061S614				+
					A0A061QZ45						++
		Monoraphidium neglectum			A0A0D2IV86						+
		Gonium pectorale			A0A150GMI5				+
		Tetrabaena socialis
					A0A2J8AJ97				+
	Streptophyta	Klebsormidiaceae	Klebsormidium nitens
					A0A1Y1HUH6				N		C
		Charophyceae	Chara braunii
					A0A388K3A6						+
		Bryophyta	Physcomitrium patens
					A9T7K8				+
					A0A2K1IUA0				N		C
					A0A2K1ITF6				N		C
		Marchantiophyta	Marchantia polymorpha subsp. Ruderalis		A0A176VB19				N		C
		Lycopodiopsida	Selaginella moellendorffii
					D8RPT8				N		C
					D8RPY3				N		C
		Ranunculales	Macleaya cordata		A0A200R1S6				N		C
			Aquilegia coerulea		A0A2G5CBJ3				N		C
		Magnoliidae	Cinnamomum micranthum f. kanehirae		A0A3S3MZ37				N		C
					A0A443N2W2				N		C
		Proteales	Nelumbo nucifera		A0A1U7YUG7				N		C
		Monocotyledons	Oryza sativa subsp. Indica		A2WU35				N		C
					A2YHF0				N		C
					A2YZK9				N		C
					B8AJX4				N		C
			Oryza sativa subsp. japonica		Q69TN4				N		C
					Q850M0				N		C
					Q8LIN5				N		C
			Hordeum vulgare subsp. Vulgare
					A0A287MX87				N		C
					A0A287R9J6				N		C
					A0A287SDA1				N		C
					B8PR76				N		C
			Aegilops tauschii
					A0A453FAD6				N		C
					A0A453LTY0				N		C
			Zea mays
					A0A317Y0N8				N		C
					A0A3L6FKR7				++
					C4J1B8				N		C
			Triticum urartu
					M7ZKS4				N		C
					M7Z2H2				N		C
					M7YUU3				N		C
		Eudicotyledons	Nicotiana tabacum		A0A1S3Y4H6				N		C
					A0A1S3Y5N9				++
					A0A1S3YKH2				++
					A0A1S4A9Y8				N		C
					A9QMN9				N		C
			Gossypium raimondii		A0A0D2MYE7				N		C
			Gossypium hirsutum		A0A1U8IIM7				N		C
			Glycine max
					A0A0R0GFP1				N		C
					I1MQY9				N		C
					K7KPW6				+
					K7L5I6				N		C
			Populus trichocarpa		U5GVA1				N		C
					A0A2K1X8U5				N		C
					A0A2K2C9H1				N		C
			Eucalyptus grandis		A0A058ZY81				N		C
			Cucumis sativus		A0A0A0K3G0				N		C
					A0A0A0LW31				N		C
					A0A0A0KI16						+
			Arabidopsis thaliana		Q8LBL1				N		C
					Q9FL25				N		C
					Q9SVV6				N		C
					Q9FWX6				N		C
					Q9S6Z8				N		C
					Q9XFR0						+
			Malus domestica		A0A498HA59				N		C
					A0A498JVR9				N		C
	Viruses	Caudoviricetes		Vibrio phage	A0A0D4DAN3						+
					A0A126HGS6				+
					A0A2I7QWW4						+
					A0A2I7QXY4						+
					A0A4D5ZFY6						+
					A0A6B9ST42				+
					I6X2D0				+
					R9TGG8				+
					V9LYM7						+
				Mycobacterium phage	B5LJN0				+
				Acinetobacter phage	A0A172Q0B9						+
				Aeromonas phage	A0A513ZZV4						+
					A0A514A0I6						+
					A0A514A0Y7						+
					A0A5B9N4V0						+
				Streptomyces phage	A0A6G8R1P5				+
					A0A6G8R3B4				+
					A0A2L1IVV9				+
					A0A4D6E358				+
				uncultured Caudovirales phage	A0A6J5NCS0				+
		Megaviricetes		Paramecium bursaria Chlorella virus	M1H3L1						+
					Q3HTM5				+
				Ectocarpus siliculosus virus 1	Q8QN67				+
				Micromonas pusilla virus SP1	G9E666				+
				Micromonas sp. RCC1109 virus MpV1	E5EQL0				+
				Acanthocystis turfacea Chlorella virus	M1HV21				+
					M1I0R9				+
					A7K9J5				+
					M1GXM9				+
					M1HCV9				+
					M1HHY8				+
					M1HV89				+
					M1I4I5				+
					M1I5I2				+
					M1I6E0				+
					M1IDX3				+
					M1ILW2				+
					M1INR6				+
columns "volt" and "no volt" depict presence/absence of "voltage signatures" in ion channel domain/s
"N" stands for N-terminal; "C" - for C-terminal domain for TPK homologues
